# Supplementary material for: Evaluating the efficacy of surgical and conservative approaches in mild autonomous cortisol secretion: a meta-analysis
Source: Front Endocrinol (Lausanne). 2024 Jul 17;15:1399311. doi: 10.3389/fendo.2024.1399311 (PMC11288901; doi:10.3389/fendo.2024.1399311)
Supplement: Supplementary file 1 [file DataSheet_1.xlsx]

## Sheet: waist circumference
study	expn	cotrn	expmean	expsd	cotrmean	cotrsd
Zhang 2007	11	37	84.1	8.8	87.6	9.6
Liu 2020	31	11	80	16	90	12

## Sheet: SBP
study	expn	cotrn	expmean	expsd	cotrmean	cotrsd
Zhang 2007	11	37	133	17	154	18
Liu 2020	31	11	125	11	140	12
Sui 2019	18	20	137.3	8.1	148.1	10.2
Wang 2018	48	39	133.63	12.61	146.63	15.22
Wang 2018	48	39	133.63	12.61	146.63	15.22
Maurizio	20	15	136	20	152	20
Chiodini	25	16	123.9	11.5	139.4	14.2

## Sheet: DBP
study	expn	cotrn	expmean	expsd	cotrmean	cotrsd
Zhang 2007	11	37	74	9	84	12
Liu 2020	31	11	82	11	91	14
Sui 2019	18	20	84.6	5.3	88.1	6.6
Wang 2018	48	39	85.36	7.62	93.2	8.08
Maurizio	20	15	83	8	92	7
Chiodini	25	16	75.5	7.3	83.1	10

## Sheet: triglycerides
study	expn	cotrn	expmean	expsd	cotrmean	cotrsd
Zhang 2007	11	37	1.6	0.6	2.1	1.2
Liu 2020	31	11	1.5	1.1	1.3	0.5
Sui 2019	18	20	2	0.1	2	0.1
Wang 2018	48	39	1.57	0.35	1.77	0.43
N. Yilmaz 2021	27	8	174.53	68.87	97.96	36.95
Maurizio	20	15	145	19	160	25

## Sheet: fasting blood glucose
study	expn	cotrn	expmean	expsd	cotrmean	cotrsd
Zhang 2007	11	37	4.8	0.5	5.4	0.9
Liu 2020	31	11	5.3	1	6.3	2.4
Sui 2019	18	20	4.9	0.5	5.3	0.7
Wang 2018	48	39	5.86	2.08	6.45	2.05
N. Yilmaz 2021	27	8	112.21	54.59	105.8	17.08
Maurizio	20	15	98	28	117	4
Chiodini	25	16	90	14.6	113.6	37.8

## Sheet: 24-hour urinary
study	expn	cotrn	expmean	expsd	cotrmean	cotrsd
Zhang 2007	11	37	56.5	9.6	102	43.9
Wang 2018	48	39	40.92	18.74	75.19	35.11
N. Yilmaz 2021	27	8	76.37	23.29	98.06	41.84
Wang 2018	48	39	40.92	18.74	75.19	35.11
Antonio 2015	32	23	33	14.7	58.2	29.8
Maurizio	20	15	58	14	136	26

## Sheet: 8amACTH
study	expn	cotrn	expmean	expsd	cotrmean	cotrsd
Zhang 2007	11	37	10	1.3	7.6	2.4
Wang 2018	48	39	5.99	2.25	2.03	0.36
N. Yilmaz 2021	27	8	22.78	11.02	5.54	2.79
Wang 2018	48	39	27.25	10.24	9.23	1.66
Antonio 2015	32	23	25.9	17.6	8.4	1.7
Maurizio	20	15	33.2	7.9	6.9	1.4

## Sheet: LDL
study	expn	cotrn	expmean	expsd	cotrmean	cotrsd
Liu 2020	31	11	2.5	0.8	2.2	0.6
Sui 2019	18	20	4.1	0.9	4.4	1.1
N. Yilmaz 2021	27	8	127.49	34.31	116.94	17.08
Maurizio	20	15	155	29	151	36
Chiodini	25	16	124.9	39.7	125.5	19.5

## Sheet: glycated hemoglobin
study	expn	cotrn	expmean	expsd	cotrmean	cotrsd
Liu 2020	31	11	5.6	0.8	6.5	1.3
Wang 2018	48	39	5.53	1.08	6.18	1.25
N. Yilmaz 2021	27	8	6.49	1.73	5.94	0.49
Maurizio	20	15	5.7	0.6	6.33	1.2

## Sheet: BMI
study	expn	cotrn	expmean	expsd	cotrmean	cotrsd
Liu 2020	31	11	22.4	3.1	25.4	4.5
Wang 2018	48	39	25.64	3.22	26.82	4.19
Wang 2018	48	39	25.64	3.22	26.82	4.19
Antonio 2015	32	23	26.5	4	26.9	4.2
Maurizio	20	15	26.1	3.6	29	2.8
